# Supplementary material for: Two new species and one new record of Perennicordyceps (Polycephalomycetaceae, Hypocreales) from China
Source: MycoKeys. 2026 Jul 3;136:61–78. doi: 10.3897/mycokeys.136.199287 (PMC13354978; doi:10.3897/mycokeys.136.199287)
Supplement: XML Treatment for Perennicordyceps liupanshuiensis [file mycokeys.136.199287-treatment1.xml]

<!DOCTYPE tp:taxon-treatment
  PUBLIC "-//TaxonX//DTD Taxonomic Treatment Publishing DTD v0 20100105//EN" "tax-treatment-NSO.dtd">
<tp:taxon-treatment xmlns:tp="http://www.plazi.org/taxpub"><tp:treatment-meta><kwd-group><label>Taxon classification</label><kwd>
              <named-content content-type="kingdom">Fungi</named-content>
            </kwd><kwd>
              <named-content content-type="order">Hypocreales</named-content>
            </kwd><kwd>
              <named-content content-type="family">Ophiocordycipitaceae</named-content>
            </kwd></kwd-group><mixed-citation publication-type="journal"><person-group><name><surname>Yang</surname><given-names>Yu</given-names></name><name><surname>Zhang</surname><given-names>Jing-Yi</given-names></name><name><surname>Liu</surname><given-names>Hong-Xiu</given-names></name><name><surname>Hyde</surname><given-names>Kevin D.</given-names></name><name><surname>Lu</surname><given-names>Yong-Zhong</given-names></name><name><surname>Gong</surname><given-names>Yin-Ping</given-names></name><name><surname>Zhang</surname><given-names>Bang-Xi</given-names></name><name><surname>Xiao</surname><given-names>Yuan-Pin</given-names></name></person-group><article-title>Two new species and one new record of <italic><tp:taxon-name><tp:taxon-name-part taxon-name-part-type="genus" reg="Perennicordyceps">Perennicordyceps</tp:taxon-name-part></tp:taxon-name></italic> (<italic><tp:taxon-name><tp:taxon-name-part taxon-name-part-type="family" reg="Polycephalomycetaceae">Polycephalomycetaceae</tp:taxon-name-part></tp:taxon-name></italic>, <italic><tp:taxon-name><tp:taxon-name-part taxon-name-part-type="order" reg="Hypocreales">Hypocreales</tp:taxon-name-part></tp:taxon-name></italic>) from China</article-title><source>MycoKeys</source><day>03</day><month>07</month><year>2026</year><volume>136</volume><fpage>61</fpage><lpage>78</lpage><pub-id pub-id-type="doi">10.3897/mycokeys.136.199287</pub-id></mixed-citation></tp:treatment-meta><tp:nomenclature><tp:taxon-name><object-id xmlns:xlink="http://www.w3.org/1999/xlink" content-type="arpha" xlink:type="simple">AF75319D-29D6-53D7-8E76-A1C2045B9396</object-id>
                		<tp:taxon-name-part taxon-name-part-type="genus" reg="Perennicordyceps">Perennicordyceps</tp:taxon-name-part> <tp:taxon-name-part taxon-name-part-type="species" reg="liupanshuiensis">liupanshuiensis</tp:taxon-name-part>
                	
                		<object-id xmlns:xlink="http://www.w3.org/1999/xlink" xlink:type="simple">Index Fungorum: IF905474</object-id>
                	</tp:taxon-name><tp:taxon-authority>Y. Yang, B.X. Zhang &amp; Y. P. Xiao</tp:taxon-authority><tp:taxon-status xmlns:xlink="http://www.w3.org/1999/xlink" xlink:type="simple">sp. nov.</tp:taxon-status><xref ref-type="fig" rid="F2">Figs 2</xref><xref ref-type="fig" rid="F3">, 3</xref></tp:nomenclature><tp:treatment-sec sec-type="Etymology"><title>Etymology.</title><p>The epithet “<italic>liupanshuiensis</italic>” refers to the type location “Liupanshui City, China.”</p></tp:treatment-sec><tp:treatment-sec sec-type="Holotype"><title>Holotype.</title><p>China • Guizhou Province, Liupanshui City, Shuicheng County, occurs on the larvae of <italic><tp:taxon-name><tp:taxon-name-part taxon-name-part-type="order" reg="Coleoptera">Coleoptera</tp:taxon-name-part></tp:taxon-name></italic>, on leaf litter, <named-content xmlns:xlink="http://www.w3.org/1999/xlink" content-type="dwc:verbatimCoordinates" xlink:type="simple">26°27'43.18"N, 104°48'37.98"E</named-content>, 2377 m elev., 31 July 2022, Jing-Yi Zhang, SC194 (<named-content xmlns:xlink="http://www.w3.org/1999/xlink" content-type="dwc:institutional_code" xlink:title="Cryptogamic Herbarium of Kunming Institute of Botany" xlink:href="https://scientific-collections.gbif.org/institution/a897b083-b832-4395-b663-209d7772a976" xlink:type="simple">HKAS</named-content> 132267, Herbarium of Cryptogams, Kunming Institute of Botany, Chinese Academy of Sciences).</p><fig id="F2" position="float" orientation="portrait"><object-id xmlns:xlink="http://www.w3.org/1999/xlink" content-type="doi" xlink:type="simple">10.3897/mycokeys.136.199287.figure2</object-id><object-id xmlns:xlink="http://www.w3.org/1999/xlink" content-type="arpha" xlink:type="simple">1E36C0FB-D891-52CF-A581-6F9113CFF5FD</object-id><label>Figure 2.</label><caption><p><italic><tp:taxon-name><tp:taxon-name-part taxon-name-part-type="genus" reg="Perennicordyceps">Perennicordyceps</tp:taxon-name-part> <tp:taxon-name-part taxon-name-part-type="species" reg="liupanshuiensis">liupanshuiensis</tp:taxon-name-part></tp:taxon-name></italic> (<named-content xmlns:xlink="http://www.w3.org/1999/xlink" content-type="dwc:institutional_code" xlink:title="Cryptogamic Herbarium of Kunming Institute of Botany" xlink:href="https://scientific-collections.gbif.org/institution/a897b083-b832-4395-b663-209d7772a976" xlink:type="simple">HKAS</named-content> 132267, holotype). <bold>a</bold>, <bold>b</bold>. Habitat; <bold>c</bold>. Fertile head of ascostroma; <bold>d</bold>. Overview of host; <bold>e</bold>, <bold>f</bold>. Perithecia; <bold>g</bold>. Peridium; <bold>h</bold>–<bold>j</bold>. Asci; <bold>k</bold>. Part of ascospore; <bold>l</bold>. Apical cap of asci; <bold>m</bold>–<bold>o</bold>. Secondary ascospores. Scale bars: 1 cm (<bold>b, d</bold>); 0.2 cm (<bold>c</bold>); 100 µm (<bold>e, f</bold>); 20 µm (<bold>g</bold>); 50 µm (<bold>h–k</bold>); 10 µm (<bold>l, m</bold>); 3 µm (<bold>n, o</bold>).</p></caption><graphic xmlns:xlink="http://www.w3.org/1999/xlink" xlink:href="mycokeys-136-061-g002.jpg" id="oo_1707412.jpg" position="float" orientation="portrait" xlink:type="simple"><uri content-type="original_file" xlink:type="simple">https://binary.pensoft.net/fig/1707412</uri></graphic></fig></tp:treatment-sec><tp:treatment-sec sec-type="Description"><title>Description.</title><p>Parasitic on the larvae of <italic><tp:taxon-name><tp:taxon-name-part taxon-name-part-type="order" reg="Coleoptera">Coleoptera</tp:taxon-name-part></tp:taxon-name></italic>. <bold><italic>Host</italic></bold> 2.1–3.3 × 0.2–0.4 cm, reddish-brown, without hyphae on the surface. <bold>Sexual morph: <italic>Stromata</italic></bold> 2.4–3.5 × 0.18–0.32 cm diam., mostly single, cylindrical, unbranched, emerging from the head of the larva body, yellowish-white. <bold><italic>Fertile head</italic></bold> 4.5 × 6 mm, subglobose, pale yellow when fresh, pale yellow-brown when dry, distinct from the stipe. <bold><italic>Stipe</italic></bold> 1.5–2.3 × 0.18–0.21 cm, pale yellow, straight, unbranched, glossy, cylindrical, inside not hollow. <bold><italic>Perithecia</italic></bold> 255–356 × 155–231 μm (x̄ = 305.5 × 193 µm, <italic>n</italic> = 30), superficial, ampulliform, ostiolate, thick-walled. <bold><italic>Asci</italic></bold> 170–208 × 4.6–5.7 μm (x̄ = 189 × 5.15 µm, <italic>n</italic> = 30), hyaline, filiform, with a thin apex. <bold><italic>Ascospores</italic></bold> filiform, equal to the asci in length, when mature, breaking into numerous secondary ascospores. <bold><italic>Secondary ascospores</italic></bold> 1.3–3.1 × 1.1–1.3 µm (x̄ = 2.2 × 1.2, <italic>n</italic> = 40), short cylindrical, one-celled, straight, hyaline, smooth. <bold>Asexual morph: <italic>Synnemata</italic></bold> 3.5–8.5 × 0.5–1.2 mm, numerous, slender, erect, white, arising from the host and surrounding substrate, scattered to gregarious, not distinctly swollen at the apex. <bold><italic>Hyphae</italic></bold> forming a superficial layer on the host surface, from which conidiogenous structures arise. <bold><italic>Conidiophores</italic></bold> reduced, not clearly differentiated. <bold><italic>Phialides</italic></bold> 8.7–19.5 × 1.8–2.7 µm (x̄ = 14.4 × 2.25, <italic>n</italic> = 40), solitary, arising directly from hyphae, short, slender, slightly tapering. <bold><italic>Conidia</italic></bold> 3.3–4.5 × 1.5–2.1 µm (x̄ = 3.9 × 1.8, <italic>n</italic> = 40), hyaline, smooth-walled, one-celled, ellipsoid to ovoid.</p><fig id="F3" position="float" orientation="portrait"><object-id xmlns:xlink="http://www.w3.org/1999/xlink" content-type="doi" xlink:type="simple">10.3897/mycokeys.136.199287.figure3</object-id><object-id xmlns:xlink="http://www.w3.org/1999/xlink" content-type="arpha" xlink:type="simple">A2648CE0-2AEB-5687-8FDF-3D73B0AE5BAE</object-id><label>Figure 3.</label><caption><p><italic><tp:taxon-name><tp:taxon-name-part taxon-name-part-type="genus" reg="Perennicordyceps">Perennicordyceps</tp:taxon-name-part> <tp:taxon-name-part taxon-name-part-type="species" reg="liupanshuiensis">liupanshuiensis</tp:taxon-name-part></tp:taxon-name></italic> (<named-content xmlns:xlink="http://www.w3.org/1999/xlink" content-type="dwc:institutional_code" xlink:title="Cryptogamic Herbarium of Kunming Institute of Botany" xlink:href="https://scientific-collections.gbif.org/institution/a897b083-b832-4395-b663-209d7772a976" xlink:type="simple">HKAS</named-content> 145891, paratype). <bold>a</bold>. Habitat; <bold>b</bold>. Overview of host; <bold>c</bold>. <italic><tp:taxon-name><tp:taxon-name-part taxon-name-part-type="genus" reg="Perennicordyceps">Perennicordyceps</tp:taxon-name-part> <tp:taxon-name-part taxon-name-part-type="species" reg="liupanshuiensis">liupanshuiensis</tp:taxon-name-part></tp:taxon-name></italic> on host; <bold>d</bold>. Mycelium under microscope; <bold>e</bold>–<bold>h</bold>. Conidiophores and phialides; <bold>i</bold>. Conidia. Scale bars: 0.5 cm (<bold>b, c</bold>); 50 μm (<bold>d–f</bold>); 5 μm (<bold>g–i</bold>).</p></caption><graphic xmlns:xlink="http://www.w3.org/1999/xlink" xlink:href="mycokeys-136-061-g003.jpg" id="oo_1707413.jpg" position="float" orientation="portrait" xlink:type="simple"><uri content-type="original_file" xlink:type="simple">https://binary.pensoft.net/fig/1707413</uri></graphic></fig></tp:treatment-sec><tp:treatment-sec sec-type="Culture characters"><title>Culture characters.</title><p>Not observed. Repeated isolation attempts were made from both sexual and asexual specimens; however, no stable culture was obtained.</p></tp:treatment-sec><tp:treatment-sec sec-type="Other material examined"><title>Other material examined.</title><p>China • Yunnan Province, Honghe Hani and Yi Autonomous Prefecture, Honghe County, parasitic on a larva of <tp:taxon-name><tp:taxon-name-part taxon-name-part-type="order" reg="Coleoptera">Coleoptera</tp:taxon-name-part></tp:taxon-name>, buried in the soil, <named-content xmlns:xlink="http://www.w3.org/1999/xlink" content-type="dwc:verbatimCoordinates" xlink:type="simple">23°16'15.60"N, 102°17'27.60"E</named-content>, 1963 m elev., 18 July 2024, Yu Yang, YY24345-a (<named-content xmlns:xlink="http://www.w3.org/1999/xlink" content-type="dwc:institutional_code" xlink:title="Cryptogamic Herbarium of Kunming Institute of Botany" xlink:href="https://scientific-collections.gbif.org/institution/a897b083-b832-4395-b663-209d7772a976" xlink:type="simple">HKAS</named-content> 145891, paratype).</p></tp:treatment-sec><tp:treatment-sec sec-type="Notes"><title>Notes.</title><p>Multilocus phylogenetic analyses place <italic><tp:taxon-name><tp:taxon-name-part taxon-name-part-type="genus" reg="Perennicordyceps">Perennicordyceps</tp:taxon-name-part> <tp:taxon-name-part taxon-name-part-type="species" reg="liupanshuiensis">liupanshuiensis</tp:taxon-name-part></tp:taxon-name></italic> in a well-supported clade within <italic><tp:taxon-name><tp:taxon-name-part taxon-name-part-type="genus" reg="Perennicordyceps">Perennicordyceps</tp:taxon-name-part></tp:taxon-name></italic>, closely related to <italic><tp:taxon-name><tp:taxon-name-part taxon-name-part-type="genus" reg="Perennicordyceps">Pe.</tp:taxon-name-part> <tp:taxon-name-part taxon-name-part-type="species" reg="zongqii">zongqii</tp:taxon-name-part></tp:taxon-name></italic> (Fig. <xref ref-type="fig" rid="F1">1</xref>). Since <italic><tp:taxon-name><tp:taxon-name-part taxon-name-part-type="genus" reg="Perennicordyceps">Pe.</tp:taxon-name-part> <tp:taxon-name-part taxon-name-part-type="species" reg="zongqii">zongqii</tp:taxon-name-part></tp:taxon-name></italic> is known only from its asexual morph, comparison between the two species is restricted to asexual characteristics. <italic><tp:taxon-name><tp:taxon-name-part taxon-name-part-type="genus" reg="Perennicordyceps">Perennicordyceps</tp:taxon-name-part> <tp:taxon-name-part taxon-name-part-type="species" reg="liupanshuiensis">liupanshuiensis</tp:taxon-name-part></tp:taxon-name></italic> differs from <italic><tp:taxon-name><tp:taxon-name-part taxon-name-part-type="genus" reg="Perennicordyceps">Pe.</tp:taxon-name-part> <tp:taxon-name-part taxon-name-part-type="species" reg="zongqii">zongqii</tp:taxon-name-part></tp:taxon-name></italic> in having shorter and simpler phialides (8.7–19.5 × 1.8–2.7 μm vs. 29.3–31.1 × 1.5–2.4 μm), which arise directly from hyphae, whereas <italic><tp:taxon-name><tp:taxon-name-part taxon-name-part-type="genus" reg="Perennicordyceps">Pe.</tp:taxon-name-part> <tp:taxon-name-part taxon-name-part-type="species" reg="zongqii">zongqii</tp:taxon-name-part></tp:taxon-name></italic> produces well-developed conidiophores bearing multiple phialides (<xref ref-type="bibr" rid="B7">Chen et al. 2024</xref>). Ecologically, <italic><tp:taxon-name><tp:taxon-name-part taxon-name-part-type="genus" reg="Perennicordyceps">Pe.</tp:taxon-name-part> <tp:taxon-name-part taxon-name-part-type="species" reg="liupanshuiensis">liupanshuiensis</tp:taxon-name-part></tp:taxon-name></italic> occurs on larvae of <italic><tp:taxon-name><tp:taxon-name-part taxon-name-part-type="order" reg="Coleoptera">Coleoptera</tp:taxon-name-part></tp:taxon-name></italic>, whereas <italic><tp:taxon-name><tp:taxon-name-part taxon-name-part-type="genus" reg="Perennicordyceps">Pe.</tp:taxon-name-part> <tp:taxon-name-part taxon-name-part-type="species" reg="zongqii">zongqii</tp:taxon-name-part></tp:taxon-name></italic> has been reported from <italic><tp:taxon-name><tp:taxon-name-part taxon-name-part-type="order" reg="Lepidoptera">Lepidoptera</tp:taxon-name-part></tp:taxon-name></italic> larvae (<xref ref-type="bibr" rid="B7">Chen et al. 2024</xref>). Pairwise sequence comparisons between <italic><tp:taxon-name><tp:taxon-name-part taxon-name-part-type="genus" reg="Perennicordyceps">Pe.</tp:taxon-name-part> <tp:taxon-name-part taxon-name-part-type="species" reg="liupanshuiensis">liupanshuiensis</tp:taxon-name-part></tp:taxon-name></italic> and its closest relatives show differences of 1.5% (10/655 bp) in <abbrev xmlns:xlink="http://www.w3.org/1999/xlink" xlink:title="internal transcribed spacer" xlink:type="simple">ITS</abbrev>, 1.7% (15/874 bp) in <italic><abbrev xmlns:xlink="http://www.w3.org/1999/xlink" xlink:title="translation elongation factor 1-alpha" xlink:type="simple">tef</abbrev></italic>-1α, and 2.1% (20/950 bp) in <italic><abbrev xmlns:xlink="http://www.w3.org/1999/xlink" xlink:title="the largest subunit of RNA polymerase II" xlink:type="simple">rpb</abbrev></italic>2 (<xref ref-type="bibr" rid="B7">Chen et al. 2024</xref>). Therefore, <italic><tp:taxon-name><tp:taxon-name-part taxon-name-part-type="genus" reg="Perennicordyceps">Perennicordyceps</tp:taxon-name-part> <tp:taxon-name-part taxon-name-part-type="species" reg="liupanshuiensis">liupanshuiensis</tp:taxon-name-part></tp:taxon-name></italic> is recognized as a distinct species based on morphological and phylogenetic evidence.</p></tp:treatment-sec><tp:treatment-sec><!--Section generated to contain objects referenced in tp:taxon-treatment.--><fig id="F1" position="float" orientation="portrait"><object-id xmlns:xlink="http://www.w3.org/1999/xlink" content-type="doi" xlink:type="simple">10.3897/mycokeys.136.199287.figure1</object-id><object-id xmlns:xlink="http://www.w3.org/1999/xlink" content-type="arpha" xlink:type="simple">0B66D101-DF32-58A9-B616-449B38A5B922</object-id><label>Figure 1.</label><caption><p>A phylogenetic tree was inferred based on <abbrev xmlns:xlink="http://www.w3.org/1999/xlink" xlink:title="Maximum likelihood" xlink:type="simple">ML</abbrev> analysis using RAxML, incorporating combined sequence data from six nuclear loci, including <abbrev xmlns:xlink="http://www.w3.org/1999/xlink" xlink:title="large subunit rDNA" xlink:type="simple">nrLSU</abbrev>, <abbrev xmlns:xlink="http://www.w3.org/1999/xlink" xlink:title="internal transcribed spacer" xlink:type="simple">ITS</abbrev>, <abbrev xmlns:xlink="http://www.w3.org/1999/xlink" xlink:title="small subunit rDNA" xlink:type="simple">nrSSU</abbrev>, <italic><abbrev xmlns:xlink="http://www.w3.org/1999/xlink" xlink:title="translation elongation factor 1-alpha" xlink:type="simple">tef</abbrev></italic>-1α, <italic><abbrev xmlns:xlink="http://www.w3.org/1999/xlink" xlink:title="the largest subunit of RNA polymerase II" xlink:type="simple">rpb</abbrev></italic>1, and <italic><abbrev xmlns:xlink="http://www.w3.org/1999/xlink" xlink:title="the largest subunit of RNA polymerase II" xlink:type="simple">rpb</abbrev></italic>2. <italic><tp:taxon-name><tp:taxon-name-part taxon-name-part-type="genus" reg="Ophiocordyceps">Ophiocordyceps</tp:taxon-name-part> <tp:taxon-name-part taxon-name-part-type="species" reg="sinensis">sinensis</tp:taxon-name-part></tp:taxon-name></italic> (EFCC 7287) and <italic><tp:taxon-name><tp:taxon-name-part taxon-name-part-type="genus" reg="Ophiocordyceps">O.</tp:taxon-name-part> <tp:taxon-name-part taxon-name-part-type="species" reg="stylophora">stylophora</tp:taxon-name-part></tp:taxon-name></italic> (OSC 111000) were designated as outgroup taxa. Node support values are indicated on the phylogram, with <abbrev xmlns:xlink="http://www.w3.org/1999/xlink" xlink:title="Maximum likelihood" xlink:type="simple">ML</abbrev> bootstrap values ≥ 75% and Bayesian posterior probabilities (<abbrev xmlns:xlink="http://www.w3.org/1999/xlink" xlink:title="posterior probabilities" xlink:type="simple">PP</abbrev>) ≥ 0.90 considered significant. Newly generated sequences are highlighted in red.</p></caption><graphic xmlns:xlink="http://www.w3.org/1999/xlink" xlink:href="mycokeys-136-061-g001.jpg" id="oo_1707411.jpg" position="float" orientation="portrait" xlink:type="simple"><uri content-type="original_file" xlink:type="simple">https://binary.pensoft.net/fig/1707411</uri></graphic></fig></tp:treatment-sec><ref-list><ref id="B7"><mixed-citation xmlns:xlink="http://www.w3.org/1999/xlink" xlink:type="simple">Chen WH, Li D, Liang JD, Ren XX, Zhao JH, Han YF (2024) Two new <italic><tp:taxon-name><tp:taxon-name-part taxon-name-part-type="genus">Cordyceps</tp:taxon-name-part></tp:taxon-name></italic>-like species, <italic><tp:taxon-name><tp:taxon-name-part taxon-name-part-type="genus">Perennicordyceps</tp:taxon-name-part> <tp:taxon-name-part taxon-name-part-type="species">zongqii</tp:taxon-name-part></tp:taxon-name></italic> sp. nov. (<italic><tp:taxon-name><tp:taxon-name-part taxon-name-part-type="family">Polycephalomycetaceae</tp:taxon-name-part></tp:taxon-name></italic>) and <italic><tp:taxon-name><tp:taxon-name-part taxon-name-part-type="genus">Purpureocillium</tp:taxon-name-part> <tp:taxon-name-part taxon-name-part-type="species">zongqii</tp:taxon-name-part></tp:taxon-name></italic> sp. nov. (<italic><tp:taxon-name><tp:taxon-name-part taxon-name-part-type="family">Ophiocordycipitaceae</tp:taxon-name-part></tp:taxon-name></italic>), in <italic><tp:taxon-name><tp:taxon-name-part taxon-name-part-type="order">Hypocreales</tp:taxon-name-part></tp:taxon-name></italic> from karst region of China. MycoKeys 110: 141–158. <ext-link xlink:href="10.3897/mycokeys.110.135724" ext-link-type="doi" xlink:type="simple">https://doi.org/10.3897/mycokeys.110.135724</ext-link></mixed-citation></ref></ref-list></tp:taxon-treatment>
