# Supplementary material for: Two new species and one new record of Perennicordyceps (Polycephalomycetaceae, Hypocreales) from China
Source: MycoKeys. 2026 Jul 3;136:61–78. doi: 10.3897/mycokeys.136.199287 (PMC13354978; doi:10.3897/mycokeys.136.199287)
Supplement: XML Treatment for Perennicordyceps prolifica [file mycokeys.136.199287-treatment2.xml]

<!DOCTYPE tp:taxon-treatment
  PUBLIC "-//TaxonX//DTD Taxonomic Treatment Publishing DTD v0 20100105//EN" "tax-treatment-NSO.dtd">
<tp:taxon-treatment xmlns:tp="http://www.plazi.org/taxpub"><tp:treatment-meta><kwd-group><label>Taxon classification</label><kwd>
              <named-content content-type="kingdom">Fungi</named-content>
            </kwd><kwd>
              <named-content content-type="order">Hypocreales</named-content>
            </kwd><kwd>
              <named-content content-type="family">Ophiocordycipitaceae</named-content>
            </kwd></kwd-group><mixed-citation publication-type="journal"><person-group><name><surname>Yang</surname><given-names>Yu</given-names></name><name><surname>Zhang</surname><given-names>Jing-Yi</given-names></name><name><surname>Liu</surname><given-names>Hong-Xiu</given-names></name><name><surname>Hyde</surname><given-names>Kevin D.</given-names></name><name><surname>Lu</surname><given-names>Yong-Zhong</given-names></name><name><surname>Gong</surname><given-names>Yin-Ping</given-names></name><name><surname>Zhang</surname><given-names>Bang-Xi</given-names></name><name><surname>Xiao</surname><given-names>Yuan-Pin</given-names></name></person-group><article-title>Two new species and one new record of <italic><tp:taxon-name><tp:taxon-name-part taxon-name-part-type="genus" reg="Perennicordyceps">Perennicordyceps</tp:taxon-name-part></tp:taxon-name></italic> (<italic><tp:taxon-name><tp:taxon-name-part taxon-name-part-type="family" reg="Polycephalomycetaceae">Polycephalomycetaceae</tp:taxon-name-part></tp:taxon-name></italic>, <italic><tp:taxon-name><tp:taxon-name-part taxon-name-part-type="order" reg="Hypocreales">Hypocreales</tp:taxon-name-part></tp:taxon-name></italic>) from China</article-title><source>MycoKeys</source><day>03</day><month>07</month><year>2026</year><volume>136</volume><fpage>61</fpage><lpage>78</lpage><pub-id pub-id-type="doi">10.3897/mycokeys.136.199287</pub-id></mixed-citation></tp:treatment-meta><tp:nomenclature><tp:taxon-name><object-id xmlns:xlink="http://www.w3.org/1999/xlink" content-type="arpha" xlink:type="simple">5AED81C3-B19D-54EB-87D3-5332F18F10C7</object-id>
                		<tp:taxon-name-part taxon-name-part-type="genus" reg="Perennicordyceps">Perennicordyceps</tp:taxon-name-part> <tp:taxon-name-part taxon-name-part-type="species" reg="prolifica">prolifica</tp:taxon-name-part>
                	
                		<object-id xmlns:xlink="http://www.w3.org/1999/xlink" xlink:type="simple">Index Fungorum: IF810776</object-id>
                	</tp:taxon-name><tp:taxon-authority>(Kobayasi) Matočec &amp; I. Kušan, in Matočec, Kušan &amp; Ozimec, Ascomycete.org 6(5): 129 (2014)</tp:taxon-authority><xref ref-type="fig" rid="F4">Fig. 4</xref></tp:nomenclature><tp:treatment-sec sec-type="Description"><title>Description.</title><p>Parasitic on a lepidopteran cocoon, on leaf litter. <bold><italic>Host</italic></bold> 4–5 cm long, elongate, pale brown, smooth, attached to substrate. <bold>Sexual morph</bold>: Undetermined. <bold>Asexual morph: <italic>Synnemata</italic></bold> 5–6 cm long, solitary, arising from the anterior part of the host, cylindrical, straight, white, with a slightly tapering apex. <bold><italic>Fertile region</italic></bold> not differentiated from the stipe, the surface appearing slightly roughened. <bold><italic>Conidiophores</italic></bold> hyaline, sparse, arising from the surface, simple. <bold><italic>Phialides</italic></bold> 18.5–29.8 × 0.8–1.8 μm (x̄ = 16.5 × 2.3 µm, <italic>n</italic> = 40), hirsutella-like, hyaline, slender, tapering gradually towards the apex. <bold><italic>Conidia</italic></bold> 2.2–3.6 × 1.2–2.3 μm (x̄ = 16.5 × 2.3 µm, <italic>n</italic> = 40), one-celled, hyaline, smooth-walled, ellipsoidal.</p><fig id="F4" position="float" orientation="portrait"><object-id xmlns:xlink="http://www.w3.org/1999/xlink" content-type="doi" xlink:type="simple">10.3897/mycokeys.136.199287.figure4</object-id><object-id xmlns:xlink="http://www.w3.org/1999/xlink" content-type="arpha" xlink:type="simple">A4132715-30EC-5E01-B555-B19CA75D8A2E</object-id><label>Figure 4.</label><caption><p><italic><tp:taxon-name><tp:taxon-name-part taxon-name-part-type="genus" reg="Perennicordyceps">Perennicordyceps</tp:taxon-name-part> <tp:taxon-name-part taxon-name-part-type="species" reg="prolifica">prolifica</tp:taxon-name-part></tp:taxon-name></italic> (<named-content xmlns:xlink="http://www.w3.org/1999/xlink" content-type="dwc:institutional_code" xlink:title="Cryptogamic Herbarium of Kunming Institute of Botany" xlink:href="https://scientific-collections.gbif.org/institution/a897b083-b832-4395-b663-209d7772a976" xlink:type="simple">HKAS</named-content> 132166, new record). <bold>a</bold>. Habitat; <bold>b</bold>–<bold>c</bold>. Overview of host; <bold>d</bold>–<bold>g</bold>. Conidiophores and phialides; <bold>h</bold>. Conidia. Scale bars: 0.1 cm (<bold>c</bold>); 20 μm (<bold>d</bold>); 10 μm (<bold>e</bold>); 5 μm (<bold>f</bold>–<bold>h</bold>).</p></caption><graphic xmlns:xlink="http://www.w3.org/1999/xlink" xlink:href="mycokeys-136-061-g004.jpg" id="oo_1707414.jpg" position="float" orientation="portrait" xlink:type="simple"><uri content-type="original_file" xlink:type="simple">https://binary.pensoft.net/fig/1707414</uri></graphic></fig></tp:treatment-sec><tp:treatment-sec sec-type="Material examined"><title>Material examined.</title><p>China • Guizhou Province, Zunyi City, Xishui County, parasitic on a cocoon of <italic><tp:taxon-name><tp:taxon-name-part taxon-name-part-type="order" reg="Lepidoptera">Lepidoptera</tp:taxon-name-part></tp:taxon-name></italic>, buried in the soil, <named-content xmlns:xlink="http://www.w3.org/1999/xlink" content-type="dwc:verbatimCoordinates" xlink:type="simple">28°30'1.31"N, 106°23'44.76"E</named-content>, 967 m elev., 10 April 2023, Yu Yang, XS2304 (<named-content xmlns:xlink="http://www.w3.org/1999/xlink" content-type="dwc:institutional_code" xlink:title="Cryptogamic Herbarium of Kunming Institute of Botany" xlink:href="https://scientific-collections.gbif.org/institution/a897b083-b832-4395-b663-209d7772a976" xlink:type="simple">HKAS</named-content> 132166).</p></tp:treatment-sec><tp:treatment-sec sec-type="Culture characters"><title>Culture characters.</title><p>Not observed. Repeated isolation attempts were made from specimens; however, no stable culture was obtained.</p></tp:treatment-sec><tp:treatment-sec sec-type="Notes"><title>Notes.</title><p>Phylogenetic analyses place the present strain (<named-content xmlns:xlink="http://www.w3.org/1999/xlink" content-type="dwc:institutional_code" xlink:title="Cryptogamic Herbarium of Kunming Institute of Botany" xlink:href="https://scientific-collections.gbif.org/institution/a897b083-b832-4395-b663-209d7772a976" xlink:type="simple">HKAS</named-content> 132166) within <italic><tp:taxon-name><tp:taxon-name-part taxon-name-part-type="genus" reg="Perennicordyceps">Perennicordyceps</tp:taxon-name-part> <tp:taxon-name-part taxon-name-part-type="species" reg="prolifica">prolifica</tp:taxon-name-part></tp:taxon-name></italic>, where it forms a strongly supported lineage with strain NBRC 101750 (96% MLBP, 1.00 <abbrev xmlns:xlink="http://www.w3.org/1999/xlink" xlink:title="posterior probabilities" xlink:type="simple">PP</abbrev>; Fig. <xref ref-type="fig" rid="F1">1</xref>). Morphologically, the specimen agrees well with the description of <italic><tp:taxon-name><tp:taxon-name-part taxon-name-part-type="genus" reg="Perennicordyceps">Pe.</tp:taxon-name-part> <tp:taxon-name-part taxon-name-part-type="species" reg="prolifica">prolifica</tp:taxon-name-part></tp:taxon-name></italic>, particularly in producing slender, cylindrical synnemata and hirsutella-like phialides, as well as comparable conidial size and shape (<xref ref-type="bibr" rid="B20">Matočec et al. 2014</xref>). <italic><tp:taxon-name><tp:taxon-name-part taxon-name-part-type="genus" reg="Perennicordyceps">Perennicordyceps</tp:taxon-name-part> <tp:taxon-name-part taxon-name-part-type="species" reg="prolifica">prolifica</tp:taxon-name-part></tp:taxon-name></italic> was originally described from underground-dwelling nymphs of <italic><tp:taxon-name><tp:taxon-name-part taxon-name-part-type="family" reg="Cicadidae">Cicadidae</tp:taxon-name-part></tp:taxon-name> (<tp:taxon-name><tp:taxon-name-part taxon-name-part-type="order" reg="Hemiptera">Hemiptera</tp:taxon-name-part></tp:taxon-name>)</italic> (<xref ref-type="bibr" rid="B17">Kobayasi and Shimizu 1963</xref>; <xref ref-type="bibr" rid="B20">Matočec et al. 2014</xref>). In contrast, the present specimen was collected from a lepidopteran cocoon, representing a new host record for the species. Furthermore, <italic><tp:taxon-name><tp:taxon-name-part taxon-name-part-type="genus" reg="Perennicordyceps">Pe.</tp:taxon-name-part> <tp:taxon-name-part taxon-name-part-type="species" reg="prolifica">prolifica</tp:taxon-name-part></tp:taxon-name></italic> has previously been reported from Japan (<xref ref-type="bibr" rid="B17">Kobayasi and Shimizu 1963</xref>; <xref ref-type="bibr" rid="B20">Matočec et al. 2014</xref>), whereas the present collection from China represents a new geographic record. These results suggest that <italic><tp:taxon-name><tp:taxon-name-part taxon-name-part-type="genus" reg="Perennicordyceps">Pe.</tp:taxon-name-part> <tp:taxon-name-part taxon-name-part-type="species" reg="prolifica">prolifica</tp:taxon-name-part></tp:taxon-name></italic> has a broader host range and wider distribution than previously recognized.</p></tp:treatment-sec><tp:treatment-sec><!--Section generated to contain objects referenced in tp:taxon-treatment.--><fig id="F1" position="float" orientation="portrait"><object-id xmlns:xlink="http://www.w3.org/1999/xlink" content-type="doi" xlink:type="simple">10.3897/mycokeys.136.199287.figure1</object-id><object-id xmlns:xlink="http://www.w3.org/1999/xlink" content-type="arpha" xlink:type="simple">0B66D101-DF32-58A9-B616-449B38A5B922</object-id><label>Figure 1.</label><caption><p>A phylogenetic tree was inferred based on <abbrev xmlns:xlink="http://www.w3.org/1999/xlink" xlink:title="Maximum likelihood" xlink:type="simple">ML</abbrev> analysis using RAxML, incorporating combined sequence data from six nuclear loci, including <abbrev xmlns:xlink="http://www.w3.org/1999/xlink" xlink:title="large subunit rDNA" xlink:type="simple">nrLSU</abbrev>, <abbrev xmlns:xlink="http://www.w3.org/1999/xlink" xlink:title="internal transcribed spacer" xlink:type="simple">ITS</abbrev>, <abbrev xmlns:xlink="http://www.w3.org/1999/xlink" xlink:title="small subunit rDNA" xlink:type="simple">nrSSU</abbrev>, <italic><abbrev xmlns:xlink="http://www.w3.org/1999/xlink" xlink:title="translation elongation factor 1-alpha" xlink:type="simple">tef</abbrev></italic>-1α, <italic><abbrev xmlns:xlink="http://www.w3.org/1999/xlink" xlink:title="the largest subunit of RNA polymerase II" xlink:type="simple">rpb</abbrev></italic>1, and <italic><abbrev xmlns:xlink="http://www.w3.org/1999/xlink" xlink:title="the largest subunit of RNA polymerase II" xlink:type="simple">rpb</abbrev></italic>2. <italic><tp:taxon-name><tp:taxon-name-part taxon-name-part-type="genus" reg="Ophiocordyceps">Ophiocordyceps</tp:taxon-name-part> <tp:taxon-name-part taxon-name-part-type="species" reg="sinensis">sinensis</tp:taxon-name-part></tp:taxon-name></italic> (EFCC 7287) and <italic><tp:taxon-name><tp:taxon-name-part taxon-name-part-type="genus" reg="Ophiocordyceps">O.</tp:taxon-name-part> <tp:taxon-name-part taxon-name-part-type="species" reg="stylophora">stylophora</tp:taxon-name-part></tp:taxon-name></italic> (OSC 111000) were designated as outgroup taxa. Node support values are indicated on the phylogram, with <abbrev xmlns:xlink="http://www.w3.org/1999/xlink" xlink:title="Maximum likelihood" xlink:type="simple">ML</abbrev> bootstrap values ≥ 75% and Bayesian posterior probabilities (<abbrev xmlns:xlink="http://www.w3.org/1999/xlink" xlink:title="posterior probabilities" xlink:type="simple">PP</abbrev>) ≥ 0.90 considered significant. Newly generated sequences are highlighted in red.</p></caption><graphic xmlns:xlink="http://www.w3.org/1999/xlink" xlink:href="mycokeys-136-061-g001.jpg" id="oo_1707411.jpg" position="float" orientation="portrait" xlink:type="simple"><uri content-type="original_file" xlink:type="simple">https://binary.pensoft.net/fig/1707411</uri></graphic></fig></tp:treatment-sec><ref-list><ref id="B20"><mixed-citation xmlns:xlink="http://www.w3.org/1999/xlink" xlink:type="simple">Matočec N, Kušan I, Ozimec R (2014) The genus <italic><tp:taxon-name><tp:taxon-name-part taxon-name-part-type="genus">Polycephalomyces</tp:taxon-name-part></tp:taxon-name> (<tp:taxon-name><tp:taxon-name-part taxon-name-part-type="order">Hypocreales</tp:taxon-name-part></tp:taxon-name>)</italic> in the frame of monitoring Veternica cave (Croatia) with a new segregate genus <italic><tp:taxon-name><tp:taxon-name-part taxon-name-part-type="genus">Perennicordyceps</tp:taxon-name-part></tp:taxon-name></italic>. Ascomycete.org 6: 125–133.</mixed-citation></ref><ref id="B17"><mixed-citation xmlns:xlink="http://www.w3.org/1999/xlink" xlink:type="simple">Kobayasi Y, Shimizu D (1963) Monographic studies of <italic><tp:taxon-name><tp:taxon-name-part taxon-name-part-type="genus">Cordyceps</tp:taxon-name-part></tp:taxon-name></italic> 2. Group parasitic on <italic><tp:taxon-name><tp:taxon-name-part taxon-name-part-type="genus">Cicadae</tp:taxon-name-part></tp:taxon-name></italic>. Bulletin of the National Museum of Nature and Science, Series B, Botany 6: 286–314.</mixed-citation></ref></ref-list></tp:taxon-treatment>
