# Supplementary material for: Two new species and one new record of Perennicordyceps (Polycephalomycetaceae, Hypocreales) from China
Source: MycoKeys. 2026 Jul 3;136:61–78. doi: 10.3897/mycokeys.136.199287 (PMC13354978; doi:10.3897/mycokeys.136.199287)
Supplement: XML Treatment for Perennicordyceps tielingensis [file mycokeys.136.199287-treatment3.xml]

<!DOCTYPE tp:taxon-treatment
  PUBLIC "-//TaxonX//DTD Taxonomic Treatment Publishing DTD v0 20100105//EN" "tax-treatment-NSO.dtd">
<tp:taxon-treatment xmlns:tp="http://www.plazi.org/taxpub"><tp:treatment-meta><kwd-group><label>Taxon classification</label><kwd>
              <named-content content-type="kingdom">Fungi</named-content>
            </kwd><kwd>
              <named-content content-type="order">Hypocreales</named-content>
            </kwd><kwd>
              <named-content content-type="family">Ophiocordycipitaceae</named-content>
            </kwd></kwd-group><mixed-citation publication-type="journal"><person-group><name><surname>Yang</surname><given-names>Yu</given-names></name><name><surname>Zhang</surname><given-names>Jing-Yi</given-names></name><name><surname>Liu</surname><given-names>Hong-Xiu</given-names></name><name><surname>Hyde</surname><given-names>Kevin D.</given-names></name><name><surname>Lu</surname><given-names>Yong-Zhong</given-names></name><name><surname>Gong</surname><given-names>Yin-Ping</given-names></name><name><surname>Zhang</surname><given-names>Bang-Xi</given-names></name><name><surname>Xiao</surname><given-names>Yuan-Pin</given-names></name></person-group><article-title>Two new species and one new record of <italic><tp:taxon-name><tp:taxon-name-part taxon-name-part-type="genus" reg="Perennicordyceps">Perennicordyceps</tp:taxon-name-part></tp:taxon-name></italic> (<italic><tp:taxon-name><tp:taxon-name-part taxon-name-part-type="family" reg="Polycephalomycetaceae">Polycephalomycetaceae</tp:taxon-name-part></tp:taxon-name></italic>, <italic><tp:taxon-name><tp:taxon-name-part taxon-name-part-type="order" reg="Hypocreales">Hypocreales</tp:taxon-name-part></tp:taxon-name></italic>) from China</article-title><source>MycoKeys</source><day>03</day><month>07</month><year>2026</year><volume>136</volume><fpage>61</fpage><lpage>78</lpage><pub-id pub-id-type="doi">10.3897/mycokeys.136.199287</pub-id></mixed-citation></tp:treatment-meta><tp:nomenclature><tp:taxon-name><object-id xmlns:xlink="http://www.w3.org/1999/xlink" content-type="arpha" xlink:type="simple">82BFB6D1-C3B5-59E6-8F3D-34F539FAEE35</object-id>
                		<tp:taxon-name-part taxon-name-part-type="genus" reg="Perennicordyceps">Perennicordyceps</tp:taxon-name-part> <tp:taxon-name-part taxon-name-part-type="species" reg="tielingensis">tielingensis</tp:taxon-name-part>
                	
                		<object-id xmlns:xlink="http://www.w3.org/1999/xlink" xlink:type="simple">Index Fungorum: IF905475</object-id>
                	</tp:taxon-name><tp:taxon-authority>Y. Yang, B.X. Zhang &amp; Y. P. Xiao</tp:taxon-authority><tp:taxon-status xmlns:xlink="http://www.w3.org/1999/xlink" xlink:type="simple">sp. nov.</tp:taxon-status><xref ref-type="fig" rid="F5">Fig. 5</xref></tp:nomenclature><tp:treatment-sec sec-type="Etymology"><title>Etymology.</title><p>The epithet “<italic>tielingensis</italic>” refers to the type location “Tieling City, China.”</p></tp:treatment-sec><tp:treatment-sec sec-type="Holotype"><title>Holotype.</title><p>China • Liaoning Province, Tieling City, Xifeng County, occurs on the stipe of <italic><tp:taxon-name><tp:taxon-name-part taxon-name-part-type="genus" reg="Ophiocordyceps">Ophiocordyceps</tp:taxon-name-part></tp:taxon-name></italic> sp., on leaf litter, <named-content xmlns:xlink="http://www.w3.org/1999/xlink" content-type="dwc:verbatimCoordinates" xlink:type="simple">42°39'10.80"N, 124°27'7.20"E</named-content>, 385 m elev., 22 July 2023, Yuan-Pin Xiao, TL24 (<named-content xmlns:xlink="http://www.w3.org/1999/xlink" content-type="dwc:institutional_code" xlink:title="Cryptogamic Herbarium of Kunming Institute of Botany" xlink:href="https://scientific-collections.gbif.org/institution/a897b083-b832-4395-b663-209d7772a976" xlink:type="simple">HKAS</named-content> 132171, Herbarium of Cryptogams, Kunming Institute of Botany, Chinese Academy of Sciences), ex-type living culture TL24B (= <abbrev xmlns:xlink="http://www.w3.org/1999/xlink" content-type="institution" xlink:title="Guizhou Culture Collection" xlink:type="simple">GZCC</abbrev> 24-0254, Guizhou Culture Collection, China).</p></tp:treatment-sec><tp:treatment-sec sec-type="Description"><title>Description.</title><p>Parasitic on <italic><tp:taxon-name><tp:taxon-name-part taxon-name-part-type="genus" reg="Ophicordyceps">Ophicordyceps</tp:taxon-name-part></tp:taxon-name></italic> sp. (<italic><tp:taxon-name><tp:taxon-name-part taxon-name-part-type="family" reg="Ophiocordycipitaceae">Ophiocordycipitaceae</tp:taxon-name-part></tp:taxon-name></italic>, <italic><tp:taxon-name><tp:taxon-name-part taxon-name-part-type="order" reg="Hypocreales">Hypocreales</tp:taxon-name-part></tp:taxon-name></italic>), collected from the underside of leaves. <bold>Sexual morph</bold>: Undetermined. <bold>Asexual morph</bold>: Hyphomycetous. <bold><italic>Synnemata</italic></bold> 5–17 mm long, 0.5–1.3 mm wide on the stipe of <italic><tp:taxon-name><tp:taxon-name-part taxon-name-part-type="genus" reg="Ophiocordyceps">Ophiocordyceps</tp:taxon-name-part></tp:taxon-name></italic> sp., solitary or several, white to pale yellow, cylindrical without an enlarged globose fertile head on the top, without secondary synnemata. <bold><italic>Conidiophores</italic></bold> 20–35 × 2.2–3.6 μm (x̄ = 27.5 × 2.9 µm, <italic>n</italic> = 50), hyaline, produced on aerial mycelium, usually branched into 2–5 phialides. <bold><italic>Phialides</italic></bold> 5–16 × 1.2–2.5 μm (x̄ = 10.5 × 1.9 µm, <italic>n</italic> = 50), only one type observed, narrow slender lanceolate, usually 1–2 phialides in one, 2 branched on one metula hyaline. <bold><italic>Conidia</italic></bold> 2.4–3.6 × 1.5–2.5 μm (x̄ = 2.4, <italic>n</italic> = 50), ellipsoid, hyaline, one-celled, smooth-walled.</p><fig id="F5" position="float" orientation="portrait"><object-id xmlns:xlink="http://www.w3.org/1999/xlink" content-type="doi" xlink:type="simple">10.3897/mycokeys.136.199287.figure5</object-id><object-id xmlns:xlink="http://www.w3.org/1999/xlink" content-type="arpha" xlink:type="simple">81EC9650-BB45-50A5-8B48-3A53650AC59B</object-id><label>Figure 5.</label><caption><p><italic><tp:taxon-name><tp:taxon-name-part taxon-name-part-type="genus" reg="Perennicordyceps">Perennicordyceps</tp:taxon-name-part> <tp:taxon-name-part taxon-name-part-type="species" reg="tielingensis">tielingensis</tp:taxon-name-part></tp:taxon-name></italic> (<named-content xmlns:xlink="http://www.w3.org/1999/xlink" content-type="dwc:institutional_code" xlink:title="Cryptogamic Herbarium of Kunming Institute of Botany" xlink:href="https://scientific-collections.gbif.org/institution/a897b083-b832-4395-b663-209d7772a976" xlink:type="simple">HKAS</named-content> 132171, holotype). <bold>a</bold>. Habitat; <bold>b</bold>. Overview of host; <bold>c</bold>. Host of <italic><tp:taxon-name><tp:taxon-name-part taxon-name-part-type="genus" reg="Ophiocordyceps">Ophiocordyceps</tp:taxon-name-part></tp:taxon-name></italic> sp; <bold>d</bold>. Synnemata; <bold>e</bold>. Synnema under microscope; <bold>f</bold>, <bold>g</bold>. Conidiophores; <bold>h</bold>. Phialides; <bold>i</bold> Conidia; <bold>j</bold>, <bold>k</bold>. Colonies on <abbrev xmlns:xlink="http://www.w3.org/1999/xlink" xlink:title="potato dextrose agar" xlink:type="simple">PDA</abbrev> (obverse and reverse); <bold>l</bold>–<bold>o</bold>. Conidiophores and phialides from culture; <bold>p</bold>, <bold>q</bold>. Conidia from culture. Scale bars: 1 cm (<bold>b</bold>); 0.2 cm (<bold>c, d</bold>); 20 µm (<bold>e, f</bold>); 10 µm (<bold>g</bold>); 5 µm (<bold>h</bold>); 1 cm (<bold>j, k</bold>); 50 µm (<bold>l, m</bold>); 20 µm (<bold>n, o</bold>); 5 µm (<bold>p, q</bold>).</p></caption><graphic xmlns:xlink="http://www.w3.org/1999/xlink" xlink:href="mycokeys-136-061-g005.jpg" id="oo_1707415.jpg" position="float" orientation="portrait" xlink:type="simple"><uri content-type="original_file" xlink:type="simple">https://binary.pensoft.net/fig/1707415</uri></graphic></fig></tp:treatment-sec><tp:treatment-sec sec-type="Culture characters"><title>Culture characters.</title><p>Colonies derived from tissue isolation. Colonies on <abbrev xmlns:xlink="http://www.w3.org/1999/xlink" xlink:title="potato dextrose agar" xlink:type="simple">PDA</abbrev> slowly growing, reached to 2 cm diam in 35 days at 25 °C, fluffy with lower mycelial density, milky white to pale yellow, same color on the reverse, no synnemata observed. <bold><italic>Conidiophores</italic></bold> 24–55 µm long (x̄ = 39.5 µm, <italic>n</italic> = 50), 1–3 phialides in one. <bold><italic>Phialides</italic></bold> 8–25 × 1.6–3 μm (x̄ = 16.5 × 2.3 µm, <italic>n</italic> = 50) hyaline, smooth, hirsutella-like, narrow cylindrical at the low base part, tapering into a long neck. <bold><italic>Conidia</italic></bold> 2.1–3.2 × 1.5–2.2 µm (x̄ = 2.6 × 1.9 µm, <italic>n</italic> = 50), one-celled, hyaline, ellipsoid.</p></tp:treatment-sec><tp:treatment-sec sec-type="Notes"><title>Notes.</title><p><italic><tp:taxon-name><tp:taxon-name-part taxon-name-part-type="genus" reg="Perennicordyceps">Perennicordyceps</tp:taxon-name-part> <tp:taxon-name-part taxon-name-part-type="species" reg="tielingensis">tielingensis</tp:taxon-name-part></tp:taxon-name></italic> clustered with <italic><tp:taxon-name><tp:taxon-name-part taxon-name-part-type="genus" reg="Perennicordyceps">Pe.</tp:taxon-name-part> <tp:taxon-name-part taxon-name-part-type="species" reg="lutea">lutea</tp:taxon-name-part></tp:taxon-name></italic> and <italic><tp:taxon-name><tp:taxon-name-part taxon-name-part-type="genus" reg="Perennicordyceps">Pe.</tp:taxon-name-part> <tp:taxon-name-part taxon-name-part-type="species" reg="paracuboidea">paracuboidea</tp:taxon-name-part></tp:taxon-name></italic> in the phylogenetic tree with 99% MLBP and 0.92 <abbrev xmlns:xlink="http://www.w3.org/1999/xlink" xlink:title="posterior probabilities" xlink:type="simple">PP</abbrev> support (Fig. <xref ref-type="fig" rid="F1">1</xref>). Pairwise sequence comparisons revealed differences of 2.4% (13/543 bp) in <abbrev xmlns:xlink="http://www.w3.org/1999/xlink" xlink:title="internal transcribed spacer" xlink:type="simple">ITS</abbrev>, 4.2% (35/841 bp) in <abbrev xmlns:xlink="http://www.w3.org/1999/xlink" xlink:title="small subunit rDNA" xlink:type="simple">nrSSU</abbrev>, 3.6% (31/866 bp) in <italic><abbrev xmlns:xlink="http://www.w3.org/1999/xlink" xlink:title="translation elongation factor 1-alpha" xlink:type="simple">tef</abbrev></italic>-1α, 1.7% (12/718 bp) in <italic><abbrev xmlns:xlink="http://www.w3.org/1999/xlink" xlink:title="the largest subunit of RNA polymerase II" xlink:type="simple">rpb</abbrev></italic>1, and 2.6% (26/986 bp) in <italic><abbrev xmlns:xlink="http://www.w3.org/1999/xlink" xlink:title="the largest subunit of RNA polymerase II" xlink:type="simple">rpb</abbrev></italic>2 between <italic><tp:taxon-name><tp:taxon-name-part taxon-name-part-type="genus" reg="Perennicordyceps">Pe.</tp:taxon-name-part> <tp:taxon-name-part taxon-name-part-type="species" reg="tielingensis">tielingensis</tp:taxon-name-part></tp:taxon-name></italic> and <italic><tp:taxon-name><tp:taxon-name-part taxon-name-part-type="genus" reg="Perennicordyceps">Pe.</tp:taxon-name-part> <tp:taxon-name-part taxon-name-part-type="species" reg="paracuboidea">paracuboidea</tp:taxon-name-part></tp:taxon-name></italic> (<xref ref-type="bibr" rid="B30">Schoch et al. 2012</xref>). For <italic><tp:taxon-name><tp:taxon-name-part taxon-name-part-type="genus" reg="Perennicordyceps">Pe.</tp:taxon-name-part> <tp:taxon-name-part taxon-name-part-type="species" reg="lutea">lutea</tp:taxon-name-part></tp:taxon-name></italic>, only <abbrev xmlns:xlink="http://www.w3.org/1999/xlink" xlink:title="large subunit rDNA" xlink:type="simple">nrLSU</abbrev> sequence data are available; therefore, sequence comparisons were limited to this locus, showing 2.1% (18/840 bp) differences between <italic><tp:taxon-name><tp:taxon-name-part taxon-name-part-type="genus" reg="Perennicordyceps">Pe.</tp:taxon-name-part> <tp:taxon-name-part taxon-name-part-type="species" reg="tielingensis">tielingensis</tp:taxon-name-part></tp:taxon-name></italic> and <italic><tp:taxon-name><tp:taxon-name-part taxon-name-part-type="genus" reg="Perennicordyceps">Pe.</tp:taxon-name-part> <tp:taxon-name-part taxon-name-part-type="species" reg="lutea">lutea</tp:taxon-name-part></tp:taxon-name></italic> (<xref ref-type="bibr" rid="B50">Xiao et al. 2023</xref>). The host of <italic><tp:taxon-name><tp:taxon-name-part taxon-name-part-type="genus" reg="Perennicordyceps">Pe.</tp:taxon-name-part> <tp:taxon-name-part taxon-name-part-type="species" reg="tielingensis">tielingensis</tp:taxon-name-part></tp:taxon-name></italic> is the stipe of <italic><tp:taxon-name><tp:taxon-name-part taxon-name-part-type="genus" reg="Ophiocordyceps">Ophiocordyceps</tp:taxon-name-part></tp:taxon-name></italic> sp., whereas <italic><tp:taxon-name><tp:taxon-name-part taxon-name-part-type="genus" reg="Perennicordyceps">Pe.</tp:taxon-name-part> <tp:taxon-name-part taxon-name-part-type="species" reg="paracuboidea">paracuboidea</tp:taxon-name-part></tp:taxon-name></italic> has been reported from <italic><tp:taxon-name><tp:taxon-name-part taxon-name-part-type="order" reg="Coleoptera">Coleoptera</tp:taxon-name-part></tp:taxon-name></italic> hosts, and <italic><tp:taxon-name><tp:taxon-name-part taxon-name-part-type="genus" reg="Perennicordyceps">Pe.</tp:taxon-name-part> <tp:taxon-name-part taxon-name-part-type="species" reg="lutea">lutea</tp:taxon-name-part></tp:taxon-name></italic> is associated with <italic><tp:taxon-name><tp:taxon-name-part taxon-name-part-type="genus" reg="Ophiocordyceps">Ophiocordyceps</tp:taxon-name-part> <tp:taxon-name-part taxon-name-part-type="species" reg="sinensis">sinensis</tp:taxon-name-part></tp:taxon-name></italic> (<xref ref-type="bibr" rid="B2">Ban et al. 2009</xref>; <xref ref-type="bibr" rid="B50">Xiao et al. 2023</xref>). Compared to <italic><tp:taxon-name><tp:taxon-name-part taxon-name-part-type="genus" reg="Perennicordyceps">Pe.</tp:taxon-name-part> <tp:taxon-name-part taxon-name-part-type="species" reg="lutea">lutea</tp:taxon-name-part></tp:taxon-name></italic>, <italic><tp:taxon-name><tp:taxon-name-part taxon-name-part-type="genus" reg="Perennicordyceps">Pe.</tp:taxon-name-part> <tp:taxon-name-part taxon-name-part-type="species" reg="tielingensis">tielingensis</tp:taxon-name-part></tp:taxon-name></italic> produces shorter phialides (5–16 μm vs. 14.8–64.9 μm) and smaller conidia (2.4–3.6 × 1.5–2.5 μm vs. 2.3–4.5 × 1.8–3.4 μm) (<xref ref-type="bibr" rid="B50">Xiao et al. 2023</xref>). Compared to <italic><tp:taxon-name><tp:taxon-name-part taxon-name-part-type="genus" reg="Perennicordyceps">Perennicordyceps</tp:taxon-name-part> <tp:taxon-name-part taxon-name-part-type="species" reg="paracuboidea">paracuboidea</tp:taxon-name-part></tp:taxon-name></italic>, <italic><tp:taxon-name><tp:taxon-name-part taxon-name-part-type="genus" reg="Perennicordyceps">Pe.</tp:taxon-name-part> <tp:taxon-name-part taxon-name-part-type="species" reg="tielingensis">tielingensis</tp:taxon-name-part></tp:taxon-name></italic> produces shorter phialides (5–16 μm vs. 10.9–21.5 μm) and larger conidia (2.4–3.6 × 1.5–2.5 μm vs. 1.3–1.9 × 1–1.9 μm) (<xref ref-type="bibr" rid="B2">Ban et al. 2009</xref>). Therefore, both morphological and phylogenetic evidence support <italic><tp:taxon-name><tp:taxon-name-part taxon-name-part-type="genus" reg="Perennicordyceps">Perennicordyceps</tp:taxon-name-part> <tp:taxon-name-part taxon-name-part-type="species" reg="tielingensis">tielingensis</tp:taxon-name-part></tp:taxon-name></italic> as a distinct new species.</p></tp:treatment-sec><tp:treatment-sec><!--Section generated to contain objects referenced in tp:taxon-treatment.--><fig id="F1" position="float" orientation="portrait"><object-id xmlns:xlink="http://www.w3.org/1999/xlink" content-type="doi" xlink:type="simple">10.3897/mycokeys.136.199287.figure1</object-id><object-id xmlns:xlink="http://www.w3.org/1999/xlink" content-type="arpha" xlink:type="simple">0B66D101-DF32-58A9-B616-449B38A5B922</object-id><label>Figure 1.</label><caption><p>A phylogenetic tree was inferred based on <abbrev xmlns:xlink="http://www.w3.org/1999/xlink" xlink:title="Maximum likelihood" xlink:type="simple">ML</abbrev> analysis using RAxML, incorporating combined sequence data from six nuclear loci, including <abbrev xmlns:xlink="http://www.w3.org/1999/xlink" xlink:title="large subunit rDNA" xlink:type="simple">nrLSU</abbrev>, <abbrev xmlns:xlink="http://www.w3.org/1999/xlink" xlink:title="internal transcribed spacer" xlink:type="simple">ITS</abbrev>, <abbrev xmlns:xlink="http://www.w3.org/1999/xlink" xlink:title="small subunit rDNA" xlink:type="simple">nrSSU</abbrev>, <italic><abbrev xmlns:xlink="http://www.w3.org/1999/xlink" xlink:title="translation elongation factor 1-alpha" xlink:type="simple">tef</abbrev></italic>-1α, <italic><abbrev xmlns:xlink="http://www.w3.org/1999/xlink" xlink:title="the largest subunit of RNA polymerase II" xlink:type="simple">rpb</abbrev></italic>1, and <italic><abbrev xmlns:xlink="http://www.w3.org/1999/xlink" xlink:title="the largest subunit of RNA polymerase II" xlink:type="simple">rpb</abbrev></italic>2. <italic><tp:taxon-name><tp:taxon-name-part taxon-name-part-type="genus" reg="Ophiocordyceps">Ophiocordyceps</tp:taxon-name-part> <tp:taxon-name-part taxon-name-part-type="species" reg="sinensis">sinensis</tp:taxon-name-part></tp:taxon-name></italic> (EFCC 7287) and <italic><tp:taxon-name><tp:taxon-name-part taxon-name-part-type="genus" reg="Ophiocordyceps">O.</tp:taxon-name-part> <tp:taxon-name-part taxon-name-part-type="species" reg="stylophora">stylophora</tp:taxon-name-part></tp:taxon-name></italic> (OSC 111000) were designated as outgroup taxa. Node support values are indicated on the phylogram, with <abbrev xmlns:xlink="http://www.w3.org/1999/xlink" xlink:title="Maximum likelihood" xlink:type="simple">ML</abbrev> bootstrap values ≥ 75% and Bayesian posterior probabilities (<abbrev xmlns:xlink="http://www.w3.org/1999/xlink" xlink:title="posterior probabilities" xlink:type="simple">PP</abbrev>) ≥ 0.90 considered significant. Newly generated sequences are highlighted in red.</p></caption><graphic xmlns:xlink="http://www.w3.org/1999/xlink" xlink:href="mycokeys-136-061-g001.jpg" id="oo_1707411.jpg" position="float" orientation="portrait" xlink:type="simple"><uri content-type="original_file" xlink:type="simple">https://binary.pensoft.net/fig/1707411</uri></graphic></fig></tp:treatment-sec><ref-list><ref id="B30"><mixed-citation xmlns:xlink="http://www.w3.org/1999/xlink" xlink:type="simple">Schoch CL, Seifert KA, Huhndorf S, Robert V, Spouge JL, Levesque CA, Chen W (2012) Nuclear ribosomal internal transcribed spacer (ITS) region as a universal DNA barcode marker for <italic><tp:taxon-name><tp:taxon-name-part taxon-name-part-type="kingdom">Fungi</tp:taxon-name-part></tp:taxon-name></italic>. PNAS 109(16): 6241–6246. <ext-link xlink:href="10.1073/pnas.1117018109" ext-link-type="doi" xlink:type="simple">https://doi.org/10.1073/pnas.1117018109</ext-link></mixed-citation></ref><ref id="B50"><mixed-citation xmlns:xlink="http://www.w3.org/1999/xlink" xlink:type="simple">Xiao YP, Wang YB, Hyde KD, Eleni G, Sun JZ, Yang Y, Meng J, Yu H, Wen TC (2023) <italic><tp:taxon-name><tp:taxon-name-part taxon-name-part-type="family">Polycephalomycetaceae</tp:taxon-name-part></tp:taxon-name></italic>, a new family of clavicipitoid fungi segregates from <italic><tp:taxon-name><tp:taxon-name-part taxon-name-part-type="family">Ophiocordycipitaceae</tp:taxon-name-part></tp:taxon-name></italic>. Fungal Diversity 120(1): 1–76. <ext-link xlink:href="10.1007/s13225-023-00517-4" ext-link-type="doi" xlink:type="simple">https://doi.org/10.1007/s13225-023-00517-4</ext-link></mixed-citation></ref><ref id="B2"><mixed-citation xmlns:xlink="http://www.w3.org/1999/xlink" xlink:type="simple">Ban S, Sakane T, Toyama K, Nakagiri A (2009) Teleomorph–anamorph relationships and reclassification of <italic><tp:taxon-name><tp:taxon-name-part taxon-name-part-type="genus">Cordyceps</tp:taxon-name-part> <tp:taxon-name-part taxon-name-part-type="species">cuboidea</tp:taxon-name-part></tp:taxon-name></italic> and its allied species. Mycoscience 50(4): 261–272. <ext-link xlink:href="10.1007/S10267-008-0480-Y" ext-link-type="doi" xlink:type="simple">https://doi.org/10.1007/S10267-008-0480-Y</ext-link></mixed-citation></ref></ref-list></tp:taxon-treatment>
